# Supplementary material for: High resolution mapping and development of diagnostic KASP markers for FHB resistance QTL on chromosome 1B in an elite soft red winter wheat cultivar ‘Jamestown’
Source: Mol Breed. 2026 May 28;46(6):57. doi: 10.1007/s11032-026-01680-7 (PMC13219567; doi:10.1007/s11032-026-01680-7)
Supplement: Supplementary file 2 — Supplementary Material 2 (DOCX 918 KB) [file 11032_2026_1680_MOESM2_ESM.xlsx]

## Sheet: Sheet1
S. No.	Entry_ID	Entry_Name	KASP352	KASP355	KASP357	Haplotype_Annotation
1	2025-UESRWWN-001	BRANSON	T	G	A	non-Fhb_1B_Jamestown
2	2025-UESRWWN-002	MO080104	A	A	A	Fhb_1B_Jamestown
3	2025-UESRWWN-003	HILLIARD	A	A	A	Fhb_1B_Jamestown
4	2025-UESRWWN-004	PIONEERBRAND25R46	T	G	A	non-Fhb_1B_Jamestown
5	2025-UESRWWN-005	SWQL-W-ABD-5	A	A	A	Fhb_1B_Jamestown
6	2025-UESRWWN-006	SWQL-W-AD-2	A	A	A	Fhb_1B_Jamestown
7	2025-UESRWWN-007	SWQL-W-B-6	A	A	A	Fhb_1B_Jamestown
8	2025-UESRWWN-008	SWQL-W-B-7	A	A	A	Fhb_1B_Jamestown
9	2025-UESRWWN-009	21PU-0157	A	A	A	Fhb_1B_Jamestown
10	2025-UESRWWN-010	21PU-0281	T	G	A	non-Fhb_1B_Jamestown
11	2025-UESRWWN-011	21PU-0073	T	G	A	non-Fhb_1B_Jamestown
12	2025-UESRWWN-012	MI20R0210	W	R	G	non-Fhb_1B_Jamestown
13	2025-UESRWWN-013	MI22R057	A	A	A	Fhb_1B_Jamestown
14	2025-UESRWWN-014	MI22R097	T	G	A	non-Fhb_1B_Jamestown
15	2025-UESRWWN-015	MI22R135	T	G	A	non-Fhb_1B_Jamestown
16	2025-UESRWWN-019	TX20D5056	T	G	A	non-Fhb_1B_Jamestown
17	2025-UESRWWN-020	TX20D5143	T	G	A	non-Fhb_1B_Jamestown
18	2025-UESRWWN-021	X14-1009-84-4-3	W	R	A	Fhb_1B_Jamestown_het
19	2025-UESRWWN-022	X14-1035-67-7-1	A	A	A	Fhb_1B_Jamestown
20	2025-UESRWWN-023	DH19SRW07-321	A	A	A	Fhb_1B_Jamestown
21	2025-UESRWWN-024	19VDH-FHB-MAS05-27	A	A	A	Fhb_1B_Jamestown
22	2025-UESRWWN-026	19VTK15-37	A	A	A	Fhb_1B_Jamestown
23	2025-UESRWWN-030	IL16LCSDH-06-T-2661-17	A	A	A	Fhb_1B_Jamestown
24	2025-UESRWWN-031	IL16LCSDH-08-T-2663-55	A	A	A	Fhb_1B_Jamestown
25	2025-UESRWWN-032	IL16LCSDH-09-T-2664-28	A	A	A	Fhb_1B_Jamestown
26	2025-UESRWWN-033	MDW1-9-8	A	A	A	Fhb_1B_Jamestown
27	2025-UESRWWN-034	MDW16-463-6	T	G	A	non-Fhb_1B_Jamestown
28	2025-UESRWWN-035	MDW195-5	A	A	A	Fhb_1B_Jamestown
29	2025-USSRWWN-001	AGS 2000	T	G	A	non-Fhb_1B_Jamestown
30	2025-USSRWWN-002	JAMESTOWN	A	A	A	Fhb_1B_Jamestown
31	2025-USSRWWN-004	PIONEER BRAND 26R41	T	G	A	non-Fhb_1B_Jamestown
32	2025-USSRWWN-005	LA13176CB-15-1-3	A	A	A	Fhb_1B_Jamestown
33	2025-USSRWWN-006	LA15093SB-30-3-3	T	G	A	non-Fhb_1B_Jamestown
34	2025-USSRWWN-007	LA19333-NDH31	T	G	A	non-Fhb_1B_Jamestown
35	2025-USSRWWN-008	LA19333-NDH34	A	A	A	Fhb_1B_Jamestown
36	2025-USSRWWN-009	SCLA18WF0512-11-1	T	G	A	non-Fhb_1B_Jamestown
37	2025-USSRWWN-010	SCLA18WF0712-12	W	R	A	Fhb_1B_Jamestown_het
38	2025-USSRWWN-011	SC22W198	T	G	A	non-Fhb_1B_Jamestown
39	2025-USSRWWN-015	FL180013-075	T	G	A	non-Fhb_1B_Jamestown
40	2025-USSRWWN-016	TX21D6180	T	G	A	non-Fhb_1B_Jamestown
41	2025-USSRWWN-017	TX21D6196	T	G	A	non-Fhb_1B_Jamestown
42	2025-USSRWWN-018	TX21D6427	T	G	A	non-Fhb_1B_Jamestown
43	2025-USSRWWN-019	TX21D6434	W	R	A	Fhb_1B_Jamestown_het
44	2025-USSRWWN-020	TN2501	A	A	A	Fhb_1B_Jamestown
45	2025-USSRWWN-021	TN2502	A	A	A	Fhb_1B_Jamestown
46	2025-USSRWWN-022	TN2503	A	A	A	Fhb_1B_Jamestown
47	2025-USSRWWN-023	VA22W-201	T	G	A	non-Fhb_1B_Jamestown
48	2025-USSRWWN-024	18VTK9-68	A	A	A	Fhb_1B_Jamestown
49	2025-USSRWWN-025	18VTK6-3	A	A	A	Fhb_1B_Jamestown
50	2025-USSRWWN-026	19VTK7-66	T	G	G	non-Fhb_1B_Jamestown
51	2025-USSRWWN-030	GA161058-13-4-6-23E14	A	A	A	Fhb_1B_Jamestown
52	2025-USSRWWN-031	GA17371ID-38-6-3-23E23	T	G	A	non-Fhb_1B_Jamestown
53	2025-USSRWWN-032	GA18117-58NCDH-23E37F	T	G	A	non-Fhb_1B_Jamestown
54	2025-USSRWWN-033	GA161243-15-5-8-23E47	T	G	A	non-Fhb_1B_Jamestown
55	2025-USSRWWN-034	NC14711-12	A	A	A	Fhb_1B_Jamestown
56	2025-USSRWWN-035	NC20-21971	T	G	A	non-Fhb_1B_Jamestown
57	2025-USSRWWN-036	NC14757LDH-15	T	G	A	non-Fhb_1B_Jamestown
58	2025-USSRWWN-037	MDW_447-4	T	G	A	non-Fhb_1B_Jamestown
59	2025-USSRWWN-038	MDW_1-9-40	A	A	A	Fhb_1B_Jamestown
60	2025-USSRWWN-039	21LSUVDHR_DH 17	T	G	A	non-Fhb_1B_Jamestown
61	2025-NUWWSN-001	TRUMAN	A	A	A	Fhb_1B_Jamestown
62	2025-NUWWSN-002	FREEDOM	T	G	No Call	non-Fhb_1B_Jamestown
63	2025-NUWWSN-004	PIONEER2545	W	R	A	Fhb_1B_Jamestown_het
64	2025-NUWWSN-005	OH20-17-42	T	G	A	non-Fhb_1B_Jamestown
65	2025-NUWWSN-006	OH20-17-3	W	R	A	Fhb_1B_Jamestown_het
66	2025-NUWWSN-007	OH19-167-5	T	G	A	non-Fhb_1B_Jamestown
67	2025-NUWWSN-008	OH18-65-54	T	G	A	non-Fhb_1B_Jamestown
68	2025-NUWWSN-009	OH19*102-76	W	R	R	Fhb_1B_Jamestown_het
69	2025-NUWWSN-012	MI23R138	A	A	A	Fhb_1B_Jamestown
70	2025-NUWWSN-013	MI23R161	A	A	A	Fhb_1B_Jamestown
71	2025-NUWWSN-014	MI23R065	T	G	G	non-Fhb_1B_Jamestown
72	2025-NUWWSN-015	22PU-1081	T	G	A	non-Fhb_1B_Jamestown
73	2025-NUWWSN-016	22PU-1031	T	G	G	non-Fhb_1B_Jamestown
74	2025-NUWWSN-017	22PU-1250	T	G	A	non-Fhb_1B_Jamestown
75	2025-NUWWSN-018	22PU-0108	A	A	A	Fhb_1B_Jamestown
76	2025-NUWWSN-019	22PU-1176	A	A	A	Fhb_1B_Jamestown
77	2025-NUWWSN-022	NY16056-01-02	T	G	A	non-Fhb_1B_Jamestown
78	2025-NUWWSN-023	NY15173-01-01-11-1887	T	G	A	non-Fhb_1B_Jamestown
79	2025-NUWWSN-024	NY15145-01-01-11-1850	T	G	A	non-Fhb_1B_Jamestown
80	2025-NUWWSN-025	NY12397-1-4-13	T	G	A	non-Fhb_1B_Jamestown
81	2025-NUWWSN-026	NY12512-1-6-17-1544	T	G	A	non-Fhb_1B_Jamestown
82	2025-NUWWSN-027	NE22174	T	G	A	non-Fhb_1B_Jamestown
83	2025-NUWWSN-028	NE22249	T	G	A	non-Fhb_1B_Jamestown
84	2025-NUWWSN-029	NE22262	T	G	G	non-Fhb_1B_Jamestown
85	2025-NUWWSN-030	NE22287	T	G	A	non-Fhb_1B_Jamestown
86	2025-NUWWSN-031	NHH19668	T	G	G	non-Fhb_1B_Jamestown
87	2025-NUWWSN-034	18VTK10-188	A	A	A	Fhb_1B_Jamestown
88	2025-NUWWSN-035	18VTK10-77	A	A	A	Fhb_1B_Jamestown
89	2025-NUWWSN-037	IL16LCSDH-04-T-2659-3	A	A	A	Fhb_1B_Jamestown
90	2025-NUWWSN-040	IL16LCSDH-09-T-2664-20	A	A	A	Fhb_1B_Jamestown
91	2025-NUWWSN-044	X11-0039-1-17-5	A	A	A	Fhb_1B_Jamestown
92	2025-NUWWSN-045	X16-1021-131-19-1-1	T	G	A	non-Fhb_1B_Jamestown
93	2025-NUWWSN-046	X16-1082-62-2-5-1	A	A	A	Fhb_1B_Jamestown
94	2025-PNUWWSN-005	MI23R081	T	G	A	non-Fhb_1B_Jamestown
95	2025-PNUWWSN-006	MI23R119	A	A	A	Fhb_1B_Jamestown
96	2025-PNUWWSN-007	MI23R139	A	A	A	Fhb_1B_Jamestown
97	2025-PNUWWSN-008	MI23W219	T	G	G	non-Fhb_1B_Jamestown
98	2025-PNUWWSN-009	MI23R126	T	G	A	non-Fhb_1B_Jamestown
99	2025-PNUWWSN-010	23PU-0001	A	A	A	Fhb_1B_Jamestown
100	2025-PNUWWSN-011	23PU-0011	T	G	A	non-Fhb_1B_Jamestown
101	2025-PNUWWSN-012	23PU-0076	A	A	A	Fhb_1B_Jamestown
102	2025-PNUWWSN-013	23PU-0042	T	G	A	non-Fhb_1B_Jamestown
103	2025-PNUWWSN-014	23PU-0074	T	G	A	non-Fhb_1B_Jamestown
104	2025-PNUWWSN-018	VA23W-330	T	G	A	non-Fhb_1B_Jamestown
105	2025-PNUWWSN-019	VA23W-432	A	A	A	Fhb_1B_Jamestown
106	2025-PNUWWSN-020	20VTK11-79	A	A	A	Fhb_1B_Jamestown
107	2025-PNUWWSN-021	VA23FHB-70	W	G	A	non-Fhb_1B_Jamestown
108	2025-PNUWWSN-022	20VTK7-151	A	A	A	Fhb_1B_Jamestown
109	2025-PNUWWSN-023	IL2021-26834	A	A	A	Fhb_1B_Jamestown
110	2025-PNUWWSN-024	IL2021-36445	A	A	A	Fhb_1B_Jamestown
111	2025-PNUWWSN-025	IL2021-43921	W	R	A	Fhb_1B_Jamestown_het
112	2025-PNUWWSN-026	IL2021-22316	W	R	A	Fhb_1B_Jamestown_het
113	2025-PNUWWSN-027	IL2021-19401	A	A	A	Fhb_1B_Jamestown
114	2025-PNUWWSN-028	X16-1042-128-13-5-1	A	A	A	Fhb_1B_Jamestown
115	2025-PNUWWSN-029	X16-1022-82-4-1-4	A	A	A	Fhb_1B_Jamestown
116	2025-PNUWWSN-030	X15-1091-98-18-3	A	A	A	Fhb_1B_Jamestown
117	2025-PNUWWSN-031	X15-1091-49-2-3	A	A	A	Fhb_1B_Jamestown
118	2025-SUWWSN-001	ERNIE	T	G	A	non-Fhb_1B_Jamestown
119	2025-SUWWSN-002	COKER9835	T	G	A	non-Fhb_1B_Jamestown
120	2025-SUWWSN-003	BESS	A	A	A	Fhb_1B_Jamestown
121	2025-SUWWSN-005	SS8641	T	G	A	non-Fhb_1B_Jamestown
122	2025-SUWWSN-006	GA141028-13-3-4-22LE25	A	A	A	Fhb_1B_Jamestown
123	2025-SUWWSN-007	GA151450-13-6-9-22LE29	T	G	No Call	non-Fhb_1B_Jamestown
124	2025-SUWWSN-008	GA16349ID-8-1-5-22LE31	T	G	A	non-Fhb_1B_Jamestown
125	2025-SUWWSN-012	GA161198-3-1-2-23LE14F	T	G	A	non-Fhb_1B_Jamestown
126	2025-SUWWSN-013	GA17389ID-8-2-15-23LE39F	W	R	A	Fhb_1B_Jamestown_het
127	2025-SUWWSN-018	LAAR15737W-2-1-4-1-3	A	A	A	Fhb_1B_Jamestown
128	2025-SUWWSN-019	LA16038C-4-3-1	T	G	A	non-Fhb_1B_Jamestown
129	2025-SUWWSN-020	LA16196C-14-4-2	W	R	A	Fhb_1B_Jamestown_het
130	2025-SUWWSN-021	LATX16D132W-50-3-2	A	A	A	Fhb_1B_Jamestown
131	2025-SUWWSN-022	LA17176C-52-1	T	G	A	non-Fhb_1B_Jamestown
132	2025-SUWWSN-024	LAVT19VDH-FHB-MAS11-10	A	A	A	Fhb_1B_Jamestown
133	2025-SUWWSN-025	SC21DH240-70	T	G	A	non-Fhb_1B_Jamestown
134	2025-SUWWSN-026	SC21DH145-68	T	G	A	non-Fhb_1B_Jamestown
135	2025-SUWWSN-027	SCNC19-8-3-14_GP80	T	G	A	non-Fhb_1B_Jamestown
136	2025-SUWWSN-028	SCNC22-5247	A	A	A	Fhb_1B_Jamestown
137	2025-SUWWSN-029	SCNC22-10569	A	A	A	Fhb_1B_Jamestown
138	2025-SUWWSN-030	SC23W517	W	R	A	Fhb_1B_Jamestown_het
139	2025-SUWWSN-031	SC24W067	A	A	A	Fhb_1B_Jamestown
140	2025-SUWWSN-032	SC24W217	W	R	A	Fhb_1B_Jamestown_het
141	2025-SUWWSN-033	TX24D9373	A	A	A	Fhb_1B_Jamestown
142	2025-SUWWSN-034	TX24D9571	T	G	A	non-Fhb_1B_Jamestown
143	2025-SUWWSN-035	TX24D9579	T	G	A	non-Fhb_1B_Jamestown
144	2025-SUWWSN-036	TX24D9598	A	A	A	Fhb_1B_Jamestown
145	2025-SUWWSN-037	19MD_1-9-37	A	A	A	Fhb_1B_Jamestown
146	2025-SUWWSN-039	19MD_1-9-8	A	A	A	Fhb_1B_Jamestown
147	2025-SUWWSN-040	19MD16-463-12	A	A	A	Fhb_1B_Jamestown
148	2025-SUWWSN-042	FHB-MAS03-29-2	A	A	A	Fhb_1B_Jamestown
149	2025-SUWWSN-043	MDW107	T	G	A	non-Fhb_1B_Jamestown
150	2025-SUWWSN-044	DHMD-23-316	T	G	A	non-Fhb_1B_Jamestown
151	2025-SUWWSN-045	VA20FHB-18	A	A	A	Fhb_1B_Jamestown
152	2025-SUWWSN-048	DH19SRW08-020	T	G	A	non-Fhb_1B_Jamestown
153	2025-SUWWSN-050	VA23W-345	T	G	A	non-Fhb_1B_Jamestown
154	2025-SUWWSN-051	VA23W-40	T	G	A	non-Fhb_1B_Jamestown
155	2025-SUWWSN-052	VA23W-532	A	A	A	Fhb_1B_Jamestown
